# Supplementary material for: Chronopotentiometric Evaluation of Ionization Degree and Dissociation Constant of Imidazolium-Based Ionic Liquid [C6Meim][NTf2] in Polymeric Plasticized Membranes
Source: Membranes (Basel). 2022 Jan 21;12(2):130. doi: 10.3390/membranes12020130 (PMC8877390; doi:10.3390/membranes12020130)
Supplement: Supplementary file 1 [file membranes-12-00130-s001.zip]

Archive with 1 entries (1 files):
- membranes-1558600-supplementary.pdf
